# Supplementary material for: Circular statistics meets practical limitations: a simulation-based Rao’s spacing test for non-continuous data
Source: Mov Ecol. 2019 May 10;7:15. doi: 10.1186/s40462-019-0160-x (PMC6511169; doi:10.1186/s40462-019-0160-x)
Supplement: Supplementary file 2 — R code for the simulation-based Rao test. (R 5 kb) [file 40462_2019_160_MOESM2_ESM.r]

library(circular)

######## function to calculate critical value for the Rao test (needed for subsequent functions)
RaoTestValue <- function(sample){n <- length(sample)
f <- sort(sample)
fplus <- c(f[2:n],f[1])
T <- fplus - f
T[n] <- (2*pi) - f[n] + f[1]
abs_diff <- abs(T-(2*pi/n))
U <- 0.5*sum(abs_diff)	
return(U)}

####################################################################################################################################
#for NON-CONTINUOUS data in  RADIANS (see below for data in DEGREES): 
########## sample = sample (in radians between -4 and 6*pi) to test for non-uniform distribution.
########## m = number of equally sized bins around the circle
########## k = kappa for added random error-distribution. For 36 to 360 bins k = 1000 is a good choice. 

RaoTestGroupRad <- function(sample, m, k){
  # sample is the list of data points in radian measure, this can be a simple list 
  # or a list of class circular
  sample = circular(sample)
  sample<- ifelse((sample>(2*pi)),(sample-(2*pi)), sample)
  sample<- ifelse((sample<(0)),(sample+(2*pi)), sample)
  sample<- ifelse((sample>(2*pi)),(sample-(2*pi)), sample)
  sample<- ifelse((sample<(0)),(sample+(2*pi)), sample)
  n <- length(sample)
  univals <- 9999
  testset<- rep(0,univals)
  for (f in 1:univals){
    data1 <- rcircularuniform(n, control.circular=list(units="radians"))
    data1 <- trunc(data1*m/(2*pi))
    data1 <- data1*2*pi/m
    errorsamp <- rvonmises(n, 0, k,control.circular=list(units="radians"))
    data1 <- data1+errorsamp
    data1 <- ifelse((data1>(2*pi)),(data1-(2*pi)), data1)
    testset[f] <- RaoTestValue(data1)}
  errorsamp2 <- rvonmises(n, 0, k,control.circular=list(units="radians"))
   sample<-sample+errorsamp2
   sample<- ifelse((sample>(2*pi)),(sample-(2*pi)), sample)
  Tsample <- RaoTestValue(sample)
  counter <- 0
  for(j in 1:univals){if(testset[j]>=Tsample){counter <- counter+1}}
  p <- counter/(univals+1)
  return(p)}

####################################################################################################################################
########### Simulation based Rao test for CONTINUOUS data.

RaoTestUngroupedRad <- function(sample){
  # sample is the list of data points in radian measure, this can be a simple list 
  # or a list of class circular
  sample = circular(sample)
  sample<- ifelse((sample>(2*pi)),(sample-(2*pi)), sample)
  sample<- ifelse((sample<(0)),(sample+(2*pi)), sample)
  sample<- ifelse((sample>(2*pi)),(sample-(2*pi)), sample)
  sample<- ifelse((sample<(0)),(sample+(2*pi)), sample)
  n <- length(sample)
  univals <- 9999
  testset<- rep(0,univals)
  for (f in 1:univals){
    data1 <- rcircularuniform(n, control.circular=list(units="radians"))
    testset[f] <- RaoTestValue(data1)}
 Tsample <- RaoTestValue(sample)
  counter <- 0
  for(j in 1:univals){if(testset[j]>=Tsample){counter <- counter+1}}
  p <- counter/(univals+1)
  return(p)}


####################################################################################################################################
#for NON-CONTINUOUS data in  DEGREES: 

########## sample = sample (in degrees between -720 and 1080) to test for non-uniform distribution.
########## m = number of equally sized bins around the circle
########## k = kappa for added random error-distribution. For 36 to 360 bins k = 1000 is a good choice.

RaoTestGroupDeg <- function(sample, m, k){
  # sample is the list of data points in degree measure, this can be a simple list 
  # or a list of class circular
  sample <- rad(circular(sample))
  sample<- ifelse((sample>(2*pi)),(sample-(2*pi)), sample)
  sample<- ifelse((sample<(0)),(sample+(2*pi)), sample)
  sample<- ifelse((sample>(2*pi)),(sample-(2*pi)), sample)
  sample<- ifelse((sample<(0)),(sample+(2*pi)), sample)
  n <- length(sample)
  univals <- 9999
  testset<- rep(0,univals)
  for (f in 1:univals){
    data1 <- rcircularuniform(n, control.circular=list(units="radians"))
    data1 <- trunc(data1*m/(2*pi))
    data1 <- data1*2*pi/m
    errorsamp <- rvonmises(n, 0, k,control.circular=list(units="radians"))
    data1 <- data1+errorsamp
    data1 <- ifelse((data1>(2*pi)),(data1-(2*pi)), data1)
    testset[f] <- RaoTestValue(data1)}
  errorsamp2 <- rvonmises(n, 0, k,control.circular=list(units="radians"))
   sample<-sample+errorsamp2
   sample<- ifelse((sample>(2*pi)),(sample-(2*pi)), sample)
  Tsample <- RaoTestValue(sample)
  counter <- 0
  for(j in 1:univals){if(testset[j]>=Tsample){counter <- counter+1}}
  p <- counter/(univals+1)
  return(p)}

####################################################################################################################################
########### Simulation based Rao test for CONTINUOUS data.

RaoTestUngroupedDeg <- function(sample){
  # sample is the list of data points in degree measure, this can be a simple list 
  # or a list of class circular
  sample <- rad(circular(sample))
  sample<- ifelse((sample>(2*pi)),(sample-(2*pi)), sample)
  sample<- ifelse((sample<(0)),(sample+(2*pi)), sample)
  sample<- ifelse((sample>(2*pi)),(sample-(2*pi)), sample)
  sample<- ifelse((sample<(0)),(sample+(2*pi)), sample)
  n <- length(sample)
  univals <- 9999
  testset<- rep(0,univals)
  for (f in 1:univals){
    data1 <- rcircularuniform(n, control.circular=list(units="radians"))
    testset[f] <- RaoTestValue(data1)}
 Tsample <- RaoTestValue(sample)
  counter <- 0
  for(j in 1:univals){if(testset[j]>=Tsample){counter <- counter+1}}
  p <- counter/(univals+1)
  return(p)}

####################################################################################################################################
